# Supplementary material for: Assessing the Impact of Potential Confounders on Health-Related Quality of Life and Physical Activity in Patients with Chronic Kidney Disease Treated with Dialysis: A Cross-Sectional Study
Source: Healthcare (Basel). 2025 Jul 17;13(14):1729. doi: 10.3390/healthcare13141729 (PMC12294399; doi:10.3390/healthcare13141729)
Supplement: Supplementary file 1 [file healthcare-13-01729-s001.zip]

Archive with 1 entries (1 files):
- healthcare-3743519-supplementary.pdf
